# Supplementary material for: Bacterial Volatiles Known to Inhibit Phytophthora infestans Are Emitted on Potato Leaves by Pseudomonas Strains
Source: Microorganisms. 2022 Jul 26;10(8):1510. doi: 10.3390/microorganisms10081510 (PMC9394277; doi:10.3390/microorganisms10081510)
Supplement: Supplementary file 1 [file microorganisms-10-01510-s001.zip]

Archive with 2 entries (2 files):
- Supplementary Figure S1&Table S1.pdf
- Supplementary Table S2_VOCs detected.xlsx
