# Supplementary material for: Bacterial Volatiles Known to Inhibit Phytophthora infestans Are Emitted on Potato Leaves by Pseudomonas Strains
Source: Microorganisms. 2022 Jul 26;10(8):1510. doi: 10.3390/microorganisms10081510 (PMC9394277; doi:10.3390/microorganisms10081510)
Supplement: Supplementary file 1 [file microorganisms-10-01510-s001.zip › Supplementary Table S2_VOCs detected.xlsx]

## Sheet: Feuil1
Supplementary Table S2: List of volatile organic compounds identified in leaf samples. All compounds differentially present from the blank are presented. Compounds are putatively identified by comparison with NIST database; N= absence of treatment; Y: presence of treatment; R1, R2, R3= repetition 1,2,3 ; N=3
						Quantitative Ion Peak Area/g plant	Quantitative Ion Peak Area/g plant	Quantitative Ion Peak Area/g plant	Quantitative Ion Peak Area/g plant	Quantitative Ion Peak Area/g plant	Quantitative Ion Peak Area/g plant	Quantitative Ion Peak Area/g plant	Quantitative Ion Peak Area/g plant	Quantitative Ion Peak Area/g plant	Quantitative Ion Peak Area/g plant	Quantitative Ion Peak Area/g plant	Quantitative Ion Peak Area/g plant	Quantitative Ion Peak Area/g plant	Quantitative Ion Peak Area/g plant	Quantitative Ion Peak Area/g plant	Quantitative Ion Peak Area/g plant	Quantitative Ion Peak Area/g plant	Quantitative Ion Peak Area/g plant	Quantitative Ion Peak Area/g plant	Quantitative Ion Peak Area/g plant	Quantitative Ion Peak Area/g plant	Quantitative Ion Peak Area/g plant	Quantitative Ion Peak Area/g plant	Quantitative Ion Peak Area/g plant	Quantitative Ion Peak Area/g plant	Quantitative Ion Peak Area/g plant	Quantitative Ion Peak Area/g plant	Quantitative Ion Peak Area/g plant	Quantitative Ion Peak Area/g plant	Quantitative Ion Peak Area/g plant	Quantitative Ion Peak Area/g plant	Quantitative Ion Peak Area/g plant	Quantitative Ion Peak Area/g plant	Quantitative Ion Peak Area/g plant	Quantitative Ion Peak Area/g plant	Quantitative Ion Peak Area/g plant	Quantitative Ion Peak Area/g plant	Quantitative Ion Peak Area/g plant	Quantitative Ion Peak Area/g plant	Quantitative Ion Peak Area/g plant	Quantitative Ion Peak Area/g plant	Quantitative Ion Peak Area/g plant	Quantitative Ion Peak Area/g plant	Quantitative Ion Peak Area/g plant
Sample Name	Sample Type	Pathogen	Bacteria	Leaf	Strain	2-methyl-3-methylthiofuran	3,7,11,15-tetramethyl-2-hexadecen-1-ol	dimethyldisulfide	dimethylsulfide	dimethylsulfone	dimethylsulfoxide	dimethyltrisulfide	methanethiol	methylthioacetate	propylmercaptan	thiacyanic methylester	thiazole	Carbonodithioic acid, S,S-dimethyl ester	acetone	2-butanone	2-methylbutanal	3-methylbutanal	Isopropyl alcohol	2-ethylfuran	3-pentanone	Unknown 5C	1-pentene-3-one	1-propanol	2,3-pentenedione	hexanal	1-undecene	3-penten-2-one	beta-myrcene	cycloundecene	1-butanol	1-penten-3-ol	heptanone	3-methyl-1-butanol	2-pentylfuran	1-pentanol	2-penten-1-ol	2,2,6-trimethylcyclohexanone	2-heptenal	6-octene-2-one	2,5-dimethylpyrazine	6-methyl-5-hepten-2-one	1,6-Dioxaspiro [4,4] nonane, 2-ethyl	unknown8	trimethylpyridine
CAS						63012-97-5	102608-53-7	624-92-0	75-18-3	67-71-0	67-68-5	3658-80-8	74-93-1	21119-13-1	107-3-9	556-64-9	288-47-1	868-84-8	67-64-1	78-93-3	96-17-3	590-86-3	67-63-0	3208-16-0	96-22-0		1629-58-9	71-23-8	600-14-6	66-25-1	821-95-4	625-33-2	123-35-3	131-60-5	71-36-3	616-25-1	110-43-0	123-51-3	3777-69-3	71-41-0	1576-95-0_A	2408-37-9	57266-86-1	74810-53-0	123-32-0	110-93-0	38401-84-2		108-75-8
leaf CT deeping	R1	N	N	Y	N	98929.2	1.6473e+06	8.83617e+07	9.89543e+08	2.57586e+06	1.25338e+07	5.02678e+06	1.64451e+07	9.76099e+07	2.1841e+06	3.05725e+06	3.35484e+06	359788	3.92877e+08	5.65791e+07	1.23034e+08	1.03606e+08	6.43728e+08	7.98628e+07	4.78409e+07	5.32377e+07	2.88478e+08	7.5367e+07	5.85388e+07	2.82608e+07	416945	1.98451e+08	3.00315e+07	5.0499e+06	1.98895e+07	1.30773e+09	3.19987e+06	4.06019e+07	2.38835e+08	1.02009e+08	3.02666e+08	1.10183e+07	3.08124e+06	755422	5.13663e+06	5.1327e+06	473619	2.92528e+06	1.06965e+09
leaf CT deeping	R2	N	N	Y	N	183969	1.91168e+06	2.01364e+07	7.54823e+08	1.3776e+06	2.77579e+07	615890	7.11895e+06	8.78725e+07	1.45853e+06	1.38867e+06	2.91458e+06	148434	3.6926e+08	9.06035e+07	9.5921e+07	6.21427e+07	3.00815e+08	9.13394e+07	5.9416e+07	5.68424e+07	3.33322e+08	4.33562e+07	6.0074e+07	3.43242e+07	633887	1.74483e+07	1.09041e+07	2.29042e+06	1.79012e+07	1.37678e+09	2.02848e+06	2.78239e+07	1.27477e+08	6.84605e+07	2.53424e+08	1.14083e+07	2.06936e+06	947432	2.29558e+06	2.29558e+06	372594	3.02697e+06	3.66809e+06
leaf CT deeping	R3	N	N	Y	N	230836	1.28952e+06	2.41084e+07	1.11003e+09	5.79969e+06	1.82283e+07	1.58342e+06	1.66072e+07	1.35061e+08	2.20514e+06	2.32961e+06	4.68833e+06	414015	8.98571e+08	1.60149e+08	2.34575e+08	1.60405e+08	9.32078e+08	1.30037e+08	1.10465e+08	1.1311e+08	4.01033e+08	1.9957e+08	9.99732e+07	7.32396e+07	1.0641e+06	2.75479e+08	3.62154e+07	7.99065e+06	2.8513e+08	1.74842e+09	5.24988e+06	6.00559e+07	2.1275e+08	1.42091e+08	3.46451e+08	2.8928e+07	4.36375e+06	2.99668e+06	8.80009e+06	8.80009e+06	1.73134e+06	1.41412e+07	6.93224e+08
leaf CT deeping+	R1	Y	N	Y	N	3.24528e+06	4.28681e+07	6.3528e+08	1.4315e+09	4.30598e+06	3.50881e+07	3.93588e+07	7.4709e+07	3.72626e+08	2.46152e+07	1.39282e+07	1.43255e+07	4.00799e+06	3.33865e+09	6.17785e+08	2.72456e+08	3.64441e+08	1.11877e+09	2.78479e+08	3.58561e+08	6.14359e+08	4.01186e+08	1.87625e+08	2.32616e+08	1.94909e+08	1.02277e+06	1.461e+07	232131	3.52876e+06	4.21905e+07	2.10378e+09	6.17398e+06	1.14522e+08	4.83479e+08	2.72763e+08	3.10716e+08	1.2867e+07	1.3772e+07	6.06753e+06	2.76353e+08	2.76353e+08	3.99583e+07	1.25979e+07	2.60562e+07
leaf CT deeping+	R2	Y	N	Y	N	358916	9.01643e+06	2.16623e+08	1.22744e+09	2.70352e+06	6.36637e+07	7.03884e+06	2.68186e+07	1.23096e+08	5.46559e+06	6.0494e+06	5.70203e+06	1.08208e+06	1.06759e+09	3.4016e+08	1.36429e+08	9.06429e+07	9.77135e+08	7.65829e+07	2.59652e+08	1.45719e+08	1.24733e+08	1.03594e+08	8.80344e+07	5.85375e+07	478309	1.00619e+09	7.75518e+06	5.86945e+06	2.81661e+07	6.74076e+08	4.90459e+06	3.05496e+07	8.98983e+07	1.03506e+08	9.33445e+07	1.6298e+07	2.75932e+06	2.06033e+06	2.74317e+06	2.74317e+06	2.37718e+06	6.38584e+06	1.84629e+09
leaf CT deeping+	R3	Y	N	Y	N	673007	4.40668e+07	5.17981e+08	9.60993e+08	7.22398e+06	2.61953e+07	4.69797e+07	9.3138e+07	2.28722e+08	1.02201e+07	7.69951e+06	1.24223e+07	1.69793e+06	1.5077e+09	4.30231e+08	2.0388e+08	1.53148e+08	2.28339e+08	1.51619e+08	3.44839e+08	2.50534e+08	3.5231e+08	4.11182e+07	1.6844e+08	8.07263e+07	1.01956e+06	1.13808e+09	4.56802e+06	8.17991e+06	2.6397e+08	1.36242e+09	9.40522e+06	8.86517e+07	2.09652e+08	2.0379e+08	2.77589e+08	3.1436e+07	5.81206e+06	4.32776e+06	9.09827e+06	9.09827e+06	5.86194e+06	1.18598e+07	1.46055e+09
leaf R32	R1	N	Y	Y	R32	411419	5.0887e+06	2.50655e+08	1.42134e+09	3.80135e+06	4.76047e+07	779547	5.24205e+07	1.2577e+08	6.79356e+06	1.40239e+07	7.24324e+06	1.01832e+06	2.20791e+09	3.63101e+08	1.07043e+08	1.01763e+08	1.32006e+08	7.31956e+07	1.16718e+08	2.13666e+08	1.49528e+08	5.05337e+06	8.40347e+07	8.04333e+07	1.45384e+08	2.97932e+08	8.15132e+06	4.86343e+06	1.78011e+07	7.3231e+08	4.15888e+06	4.62018e+07	9.00639e+07	9.32854e+07	1.37209e+08	6.11253e+06	3.01713e+06	1.51798e+07	6.18721e+06	1.69861e+06	344708	1.1409e+07	1.09804e+09
leaf R32	R2	N	Y	Y	R32	80359.3	1.45732e+06	1.91054e+08	1.24644e+09	1.29318e+06	6.11004e+07	5.21219e+06	2.45123e+07	7.76104e+07	2.96763e+06	4.78806e+06	1.96938e+06	550707	4.65382e+08	1.20474e+08	1.26614e+08	7.11412e+07	3.02113e+07	6.50033e+07	7.86609e+07	6.49002e+07	1.91359e+08	1.78736e+06	5.44259e+07	2.30676e+07	2.70633e+07	2.30172e+07	1.17962e+07	1.88205e+06	1.46694e+07	9.14198e+08	3.49148e+06	3.13512e+07	9.2713e+07	5.20652e+07	1.58947e+08	9.6497e+06	1.09983e+06	703532	1.57339e+06	1.57339e+06	236434	2.49383e+06	4.59857e+06
leaf R32	R3	N	Y	Y	R32	1.44064e+06	1.48481e+07	1.06736e+09	4.80469e+09	3.23616e+06	1.10526e+08	4.69622e+07	1.43745e+08	2.09602e+08	1.2692e+07	3.18029e+07	5.3497e+06	2.45977e+06	8.14379e+08	2.4744e+08	1.90585e+08	1.42824e+08	3.14619e+07	2.10073e+08	6.37361e+08	1.5712e+09	1.75004e+08	1.4284e+06	1.59941e+08	2.11425e+08	1.19678e+09	8.37958e+07	3.26985e+07	6.94683e+06	5.6875e+07	1.22602e+09	1.59791e+07	5.72667e+07	1.21231e+08	1.46935e+08	1.4326e+08	8.73713e+07	8.94406e+06	7.69164e+06	1.0859e+07	1.0859e+07	9.38543e+06	2.82482e+07	1.34407e+08
leaf R32+	R1	Y	Y	Y	R32	650139	1.31663e+07	4.60858e+08	1.51814e+09	2.21906e+06	3.9532e+07	2.18125e+07	7.6696e+07	2.8967e+08	1.30471e+07	9.8581e+06	6.05459e+06	2.81887e+06	2.25283e+09	2.89078e+08	1.18459e+08	9.83849e+07	9.357e+07	1.76015e+08	2.91501e+08	6.49634e+08	3.45416e+08	2.23473e+06	1.81592e+08	1.06883e+08	3.7875e+08	2.12742e+07	453846	9.90609e+06	2.86377e+07	1.96966e+09	1.19931e+07	3.06944e+07	3.84836e+08	1.95828e+08	3.4758e+08	1.44586e+07	8.55284e+06	5.88301e+06	1.26247e+07	1.26209e+07	5.90675e+06	8.72441e+06	1.65458e+07
leaf R32+	R2	Y	Y	Y	R32	273817	2.74882e+06	1.52686e+08	1.8051e+09	1.96532e+06	6.25709e+07	6.62084e+06	2.8356e+07	1.10321e+08	3.74712e+06	8.37077e+06	2.75903e+06	716600	1.18649e+09	2.58048e+08	1.12736e+08	6.52058e+07	5.23452e+07	4.78478e+07	1.88457e+08	2.12493e+08	1.53351e+08	1.8676e+06	7.73721e+07	3.38174e+07	2.17784e+08	6.82015e+08	7.53464e+06	3.76127e+06	2.11066e+07	8.61402e+08	7.92198e+06	1.65346e+07	7.87389e+07	7.66015e+07	1.38413e+08	1.50706e+07	1.83093e+06	851394	2.69465e+06	2.69465e+06	450367	4.02442e+06	3.53352e+09
leaf R32+	R3	Y	Y	Y	R32	1.12881e+06	5.35044e+07	8.20647e+08	6.02938e+09	7.99787e+06	1.07185e+08	3.84703e+07	1.30849e+08	2.55841e+08	1.12774e+07	2.4142e+07	8.84523e+06	1.81515e+06	1.46425e+09	2.90682e+08	2.12337e+08	1.83456e+08	6.08371e+07	1.30129e+08	6.8284e+08	1.37973e+09	1.44312e+08	4.02905e+06	1.92572e+08	1.67338e+08	5.61855e+08	3.07195e+07	231870	3.0326e+07	9.22355e+07	1.1486e+09	1.84618e+07	1.43899e+08	7.1679e+07	1.92457e+08	1.42858e+08	7.2544e+07	8.59754e+06	7.97813e+06	1.20695e+07	1.20695e+07	1.32442e+07	1.81115e+07	1.04333e+07
leaf R47	R1	N	Y	Y	R47	1.02891e+06	3.912e+06	7.06525e+08	3.26638e+09	7.15496e+06	8.16643e+07	5.12977e+07	6.23387e+07	2.33403e+08	9.37095e+06	2.31295e+07	4.26744e+06	1.76196e+06	1.84691e+09	3.82136e+08	4.01981e+07	3.65864e+07	1.46464e+09	7.25969e+07	3.09358e+08	7.04008e+08	1.61951e+08	4.26773e+08	1.53282e+08	4.73337e+07	4.66853e+08	3.04133e+07	3.7113e+06	3.4271e+06	4.22091e+07	1.26008e+09	4.48419e+06	3.70262e+07	7.83465e+07	1.55642e+08	1.70017e+08	1.87759e+07	2.30288e+06	6.33671e+06	1.98453e+07	1.31994e+07	5.93567e+06	8.78656e+06	1.46045e+06
leaf R47	R2	N	Y	Y	R47	870280	2.04213e+06	3.20528e+08	2.15613e+09	2.7359e+06	1.82809e+08	1.25182e+07	3.47226e+07	1.148e+08	3.0314e+06	7.73218e+06	3.05226e+06	890040	8.30632e+08	2.077e+08	9.70935e+07	4.64139e+07	1.0842e+08	4.63864e+07	2.45627e+08	4.45981e+08	1.68793e+08	3.53991e+06	7.9761e+07	1.71209e+07	5.17027e+07	7.74425e+07	4.96748e+06	827321	2.46012e+07	9.31685e+08	5.31429e+06	6.94606e+06	5.06147e+07	6.58441e+07	1.30802e+08	2.92149e+07	990353	728096	2.68291e+06	2.64823e+06	2.33882e+06	5.56843e+06	7.66243e+07
leaf R47	R3	N	Y	Y	R47	3.77343e+06	2.39051e+07	4.56206e+08	5.10786e+09	5.06711e+06	1.05257e+08	2.69165e+07	7.51178e+07	4.33821e+08	7.09282e+06	5.39897e+07	7.87921e+06	1.5328e+06	7.32388e+08	2.40694e+08	4.99482e+07	5.00735e+07	2.28401e+07	1.20374e+08	8.04395e+08	1.72499e+09	1.10589e+08	3.63387e+06	3.13194e+08	5.89651e+07	6.35317e+08	1.07623e+08	2.81725e+07	5.66141e+06	2.36324e+08	1.01441e+09	6.93823e+06	3.69444e+07	6.45979e+07	1.48383e+08	1.32275e+08	1.09327e+08	3.88216e+06	5.21744e+06	1.55045e+07	1.55045e+07	8.22671e+06	2.16678e+07	1.05251e+07
leaf R47+	R1	Y	Y	Y	R47	1.10992e+06	6.11101e+06	2.68874e+08	3.48186e+09	3.24241e+06	5.85066e+07	1.76166e+07	4.78416e+07	2.93123e+08	6.74046e+06	5.1227e+07	4.65923e+06	966576	1.31341e+09	2.88114e+08	3.41982e+07	4.24743e+07	2.38966e+08	5.89483e+07	4.91377e+08	1.23177e+09	1.02316e+08	7.39965e+07	1.8661e+08	3.44831e+07	4.13014e+08	2.6087e+08	192008	1.39067e+07	2.74548e+07	1.00514e+09	4.26531e+06	2.74716e+07	1.108e+08	1.71505e+08	1.53633e+08	5.62586e+07	2.804e+06	4.12031e+06	2.79929e+07	2.79891e+07	1.15162e+07	9.76761e+06	5.55228e+08
leaf R47+	R2	Y	Y	Y	R47	620265	1.85068e+06	2.60776e+08	1.72047e+09	1.42028e+06	7.86003e+07	7.35924e+06	3.6237e+07	8.3878e+07	2.63147e+06	2.75942e+07	1.26447e+06	626037	3.85824e+08	9.62246e+07	1.32511e+07	1.30554e+07	2.97686e+07	1.70382e+07	1.78495e+08	3.32858e+08	3.47376e+07	1.08994e+06	6.02848e+07	8.28084e+06	1.26976e+08	4.88898e+07	3.28634e+06	823422	1.11681e+07	2.80233e+08	9.64927e+06	3.96057e+06	1.24254e+07	2.85703e+07	3.35321e+07	1.87618e+07	534631	565973	1.75564e+06	3.40058e+06	880975	3.14775e+06	8.41124e+06
leaf R47+	R3	Y	Y	Y	R47	2.48752e+06	1.28655e+07	4.55472e+08	3.1126e+09	2.64297e+06	5.30298e+07	2.75884e+07	9.60434e+07	3.78584e+08	8.77041e+06	2.67064e+07	8.55246e+06	1.61536e+06	9.88138e+08	2.64898e+08	6.26486e+07	5.15761e+07	5.69533e+07	1.17638e+08	9.54564e+08	2.09722e+09	1.63724e+08	9.6542e+06	2.80379e+08	6.99417e+07	4.77537e+08	1.19859e+08	1.79865e+07	5.94314e+06	2.08793e+08	1.19312e+09	1.12407e+07	3.06143e+07	1.40102e+08	1.30187e+08	1.35635e+08	1.20147e+08	2.93603e+06	5.60353e+06	1.65709e+07	2.22418e+07	8.14748e+06	2.15399e+07	2.63283e+07
leaf S04	R1	N	Y	Y	S04	1.11283e+06	8.57758e+06	3.91581e+08	2.38523e+09	4.53509e+06	6.0171e+07	2.00447e+07	4.86376e+07	3.30096e+08	1.05488e+07	8.51076e+06	7.10612e+06	1.60948e+06	2.31608e+09	2.82354e+08	1.05491e+08	5.94514e+07	1.40178e+07	2.39999e+08	2.52318e+08	4.86719e+08	5.79197e+08	4.15583e+06	2.06353e+08	1.055e+08	2.22541e+07	5.9368e+07	8.26259e+06	2.88961e+06	2.49492e+07	2.31644e+09	9.85478e+06	2.83383e+07	3.75954e+08	1.77416e+08	4.53731e+08	3.48693e+07	6.47463e+06	4.41025e+06	1.00409e+07	1.00409e+07	5.763e+06	1.04776e+07	7.90716e+06
leaf S04	R2	N	Y	Y	S04	224986	376726	1.03974e+08	1.64459e+09	1.37247e+06	4.98638e+07	2.32107e+06	1.40322e+07	7.94401e+07	1.83027e+06	2.10478e+06	1.16075e+06	262870	6.60855e+08	1.35508e+08	7.97528e+07	3.88796e+07	7.71415e+06	5.41368e+07	8.51418e+07	1.28249e+08	2.73246e+08	1.91446e+06	5.62084e+07	1.85599e+07	1.05123e+07	1.57773e+07	6.05458e+06	841932	1.46792e+07	1.12481e+09	2.44906e+06	2.05541e+07	1.02734e+08	5.89518e+07	1.93337e+08	1.0774e+07	1.19169e+06	537669	1.43248e+06	1.43248e+06	548416	2.40562e+06	1.13666e+06
leaf S04	R3	N	Y	Y	S04	1.35929e+06	1.727e+07	3.26336e+08	3.93034e+09	2.94488e+06	1.2602e+08	1.86005e+07	4.91739e+07	3.04954e+08	7.39008e+06	8.5921e+06	1.10252e+07	1.10101e+06	1.15121e+09	2.72491e+08	7.51634e+07	7.97661e+07	1.58659e+07	1.89671e+08	6.37902e+08	1.18754e+09	1.75053e+08	2.91357e+06	2.23311e+08	2.79023e+08	3.28846e+08	5.69896e+07	2.47432e+07	6.80126e+06	4.21166e+07	1.10638e+09	9.75225e+06	6.03224e+07	1.02218e+08	2.51757e+08	1.94506e+08	6.65577e+07	1.59299e+07	9.67448e+06	1.5039e+07	1.50294e+07	1.09953e+07	2.95729e+07	4.54274e+08
leaf S04+	R1	Y	Y	Y	S04	1.29272e+06	1.41838e+07	5.10614e+08	5.28641e+09	4.47986e+06	8.73362e+07	2.2064e+07	5.47591e+07	3.63778e+08	1.28313e+07	1.51484e+07	7.87212e+06	3.21389e+06	2.88234e+09	3.63294e+08	7.83959e+07	6.75966e+07	2.6519e+07	1.72301e+08	4.35739e+08	7.61758e+08	3.31618e+08	3.73937e+06	2.37202e+08	1.14622e+08	1.34953e+08	9.86298e+08	8.57446e+06	6.76161e+06	2.83178e+07	1.90328e+09	1.42329e+07	4.32557e+07	2.83446e+08	1.8704e+08	2.92519e+08	4.00127e+07	6.54253e+06	5.79597e+06	1.33859e+07	1.33859e+07	8.94876e+06	1.29223e+07	3.30244e+09
leaf S04+	R2	Y	Y	Y	S04	156294	2.19581e+06	2.34802e+08	6.28773e+09	3.18229e+06	1.55549e+08	7.23846e+06	3.44806e+07	1.60729e+08	5.17532e+06	8.98291e+06	2.66394e+06	613958	1.0461e+09	2.07483e+08	6.57091e+07	4.13936e+07	1.31363e+07	5.70249e+07	2.52059e+08	2.39755e+08	1.51015e+08	3.21388e+06	1.10167e+08	3.06776e+07	3.73459e+07	2.9042e+07	8.04939e+06	1.59103e+06	2.34824e+07	8.23641e+08	5.147e+06	2.72253e+07	7.40312e+07	8.27005e+07	1.21233e+08	1.76625e+07	1.52e+06	1.19637e+06	2.82325e+06	2.81763e+06	923070	5.34937e+06	2.01746e+06
leaf S04+	R3	Y	Y	Y	S04	2.12035e+06	1.75096e+07	4.76976e+08	1.81243e+09	2.65598e+06	6.63592e+07	3.07261e+07	8.7202e+07	3.06071e+08	9.27599e+06	1.63483e+07	1.27269e+07	2.39755e+06	1.1431e+09	3.26684e+08	7.62428e+07	9.81105e+07	9.49348e+06	2.02618e+08	8.81528e+08	2.10046e+09	1.49499e+08	3.42172e+06	2.24608e+08	5.84709e+08	3.22695e+08	1.86212e+07	218455	2.12746e+07	1.37493e+07	1.24493e+09	1.99847e+07	4.88174e+07	1.66429e+07	2.90746e+08	1.58893e+08	9.3179e+07	1.97457e+07	3.00363e+07	2.77509e+07	2.77509e+07	9.54663e+06	3.09433e+07	1.74677e+07
leaf S35	R1	N	Y	Y	S35	2.91953e+06	1.85796e+06	2.14601e+09	4.90774e+08	3.64866e+06	2.9156e+07	1.05367e+08	1.5972e+08	1.25084e+08	1.77249e+07	1.45837e+07	4.24442e+06	3.14477e+06	2.35402e+09	3.2487e+08	5.44629e+07	9.04752e+07	1.57851e+08	8.88136e+07	6.39273e+08	2.10744e+09	1.0434e+08	3.81399e+06	8.14511e+07	2.79475e+08	9.60633e+08	4.59885e+07	5.04888e+06	3.96881e+07	2.01596e+07	1.6512e+09	1.67204e+07	3.074e+07	1.73526e+08	1.12157e+08	7.73249e+07	4.94247e+07	1.49583e+07	3.99869e+07	1.37815e+07	1.37815e+07	2.95747e+07	1.48969e+07	2.19224e+08
leaf S35	R2	N	Y	Y	S35	1.1742e+06	307124	1.59794e+09	4.74988e+08	2.05774e+06	5.91511e+07	2.53493e+07	1.10865e+08	5.81649e+07	7.2197e+06	1.01573e+07	2.21042e+06	741862	1.03313e+09	4.4881e+08	8.90362e+07	6.34924e+07	1.05569e+08	4.64523e+07	5.58176e+08	1.50926e+09	1.02628e+08	2.66965e+06	4.28355e+07	1.75387e+08	1.75023e+08	2.02518e+07	7.49354e+06	1.2223e+06	2.11804e+07	1.41206e+09	8.98245e+06	4.47959e+06	6.70805e+07	6.58034e+07	6.20979e+07	4.23892e+07	6.21665e+06	1.34504e+07	5.53856e+06	5.53856e+06	1.35247e+07	1.03995e+07	3.84371e+06
leaf S35	R3	N	Y	Y	S35	2.95473e+06	4.87438e+06	2.38164e+09	1.53846e+09	3.80662e+06	6.30403e+07	8.07534e+07	2.53348e+08	1.83848e+08	1.43777e+07	1.3489e+07	7.12397e+06	2.2388e+06	3.90837e+08	2.8125e+08	7.08749e+07	6.7558e+07	2.80005e+07	1.21544e+08	7.27407e+08	1.713e+09	8.65186e+07	1.69489e+06	1.3264e+08	3.99422e+08	5.71723e+08	3.48001e+08	1.20811e+07	2.83286e+07	1.44298e+07	1.16187e+09	2.37914e+07	2.08574e+07	1.22999e+08	1.79753e+08	8.28565e+07	9.12899e+07	1.59464e+07	4.87432e+07	3.16193e+07	3.16054e+07	1.86666e+07	2.43165e+07	1.08526e+09
leaf S35+	R1	Y	Y	Y	S35	2.52382e+06	2.13586e+06	1.12611e+09	9.40988e+08	3.86242e+06	4.30206e+07	4.24033e+07	1.02571e+08	1.23151e+08	1.35144e+07	1.94797e+07	5.42718e+06	2.7029e+06	1.95319e+09	3.80281e+08	5.15827e+07	8.36387e+07	1.00753e+08	1.08657e+08	6.02501e+08	2.03159e+09	1.09931e+08	5.56667e+06	7.79146e+07	6.65985e+08	5.65817e+08	6.3977e+07	2.79175e+06	2.12638e+07	3.13556e+07	1.54183e+09	2.57103e+07	2.37803e+07	2.47071e+08	1.82017e+08	7.7551e+07	4.83739e+07	2.75826e+07	4.89427e+07	2.69068e+07	2.68933e+07	2.36449e+07	1.77953e+07	1.47344e+08
leaf S35+	R2	Y	Y	Y	S35	2.48515e+06	1.32737e+06	2.32773e+09	2.67189e+08	5.39902e+06	2.58609e+07	3.90618e+07	2.00524e+08	1.18971e+08	1.9978e+07	4.61342e+07	3.29949e+06	2.67581e+06	1.21991e+09	5.63958e+08	1.11539e+08	9.02354e+07	1.13923e+08	9.83384e+07	8.79715e+08	2.57677e+09	1.57483e+08	5.73018e+06	8.05631e+07	5.39031e+08	6.26868e+08	3.70691e+07	1.91268e+07	4.79315e+06	4.61061e+07	2.32427e+09	1.73635e+07	1.79101e+06	1.13442e+08	1.85483e+08	1.00706e+08	7.40917e+07	1.49585e+07	2.30245e+07	1.29056e+07	1.29056e+07	2.24862e+07	2.23842e+07	2.99207e+07
leaf S35+	R3	Y	Y	Y	S35	1.90183e+06	4.95092e+06	9.27574e+08	5.16576e+08	5.08965e+06	3.01316e+07	5.08466e+07	1.55802e+08	2.39661e+08	9.79552e+06	1.1059e+07	1.06065e+07	1.94244e+06	9.9453e+08	3.58686e+08	2.06305e+08	1.76939e+08	2.20416e+07	1.50502e+08	1.08914e+09	2.69511e+09	1.2752e+08	2.08451e+06	1.81072e+08	1.14531e+09	5.04013e+08	4.83059e+07	1.82249e+07	7.16126e+07	4.12686e+07	1.47208e+09	2.70624e+07	3.0314e+07	1.60092e+08	3.42552e+08	1.27422e+08	9.57985e+07	3.70945e+07	4.93403e+07	3.48239e+07	3.48239e+07	1.4651e+07	2.48894e+07	7.99989e+06
[truncated: 31 more columns]
